# Supplementary material for: Endogenous adenine mediates kidney injury in diabetic models and predicts diabetic kidney disease in patients
Source: J Clin Invest. 2023 Oct 16;133(20):e170341. doi: 10.1172/JCI170341 (PMC10575723; doi:10.1172/JCI170341)
Supplement: Supplemental Data File 1 (KPMP Consortium Members) [file jci-133-170341-s216.xlsx]

## Sheet: Final List
List of KPMP Consortium Members
List #1				List #2
Organized by institution, full name				Organized by institution, separated names
Full publication name	Affiliated Institution			First Name	Middle Initial	Last name	Degree, Abbrev, etc.	Affiliated Institution
Mark E. Williams MD	Beth Israel Deaconess Medical Center			Aaron		Wong		Princeton University
Stewart H. Lecker	Beth Israel Deaconess Medical Center			Abraham		Verdoes		Indiana University
Steve Bogen	Boston Cell Standards			Adam		Burgess		University of Pittsburgh
Afolarin A. Amodu	Boston Medical Center			Adam		Wilcox		University of Washington
Ashish Verma	Boston Medical Center			Adele		Rike		University of Cincinnati
Guanghao Yu, BA	Boston Medical Center			Afolarin	A.	Amodu		Boston Medical Center
Insa M. Schmidt	Boston Medical Center			Agnes	B.	Fogo		Vanderbilt University
Ingrid F Onul	Boston Medical Center			Alan		Xu		Johns Hopkins University
Joel M Henderson	Boston Medical Center			Allen	R.	Hendricks		University of Texas Southwestern
Laurence H Beck Jr	Boston Medical Center			Alyson		Coleman		University of Minnesota
Pranav Yadati	Boston Medical Center			Amada		Renteria		University of Illinois, Chicago
Shana Maikhor	Boston Medical Center			Amanda		Knoten		Washington University St. Louis
Sushrut S. Waikar	Boston Medical Center			Amy	K.	Mottl		University of North Carolina
Titlayo Ilori	Boston Medical Center			Ana	C.	Ricardo		University of Illinois, Chicago
Mia R. Colona	Brigham & Women's Hospital			Anand		Srivastava		University of Illinois, Chicago
Astrid Weins	Brigham and Women's Hospital			Anant		Madabhushi		Case Western Reserve University
Gearoid Michael McMahon	Brigham and Women's Hospital			Andrew		Janowczyk		Other
Michael Todd Valerius	Brigham and Women's Hospital			Andrew	N.	Hoofnagle		University of Washington
Anna Greka	Broad Institute			Andrew	S.	Bomback		Columbia University
Jamie L. Marshall	Broad Institute			Angela	M.	Victoria-Castro		Yale University
Nir Hacohen	Broad Institute			Angela	R.	Sabo		Indiana University
Paul J. Hoover	Broad Institute			Anil		Pillai		UT Southwestern
Vidya S. Viswanathan	Case Western Reserve			Anitha		Vijayan		Washington University St. Louis
Anant Madabhushi	Case Western Reserve University			Anna		Greka		Broad Institute
Dana C. Crawford	Case Western Reserve University			Anna		Shpigel		Patient Partner
Mark P. Aulisio	Case Western Reserve University			Anne		Froment		University of North Carolina
William S. Bush	Case Western Reserve University			Ari		Pollack		Other
Yijiang Chen	Case Western Reserve University			Ashish		Verma		Boston Medical Center
Charles O'Malley, MD	Cleveland Clinic			Ashley	C.	Berglund		University of Washington
Crystal A Gadegbeku	Cleveland Clinic			Ashley	R.	Burg		Other
Dianna Sendrey, RN, BSN	Cleveland Clinic			Ashley	R.	Wang		Johns Hopkins University
Ellen Palmer	Cleveland Clinic			Ashveena	L.	Dighe		University of Washington
Emilio D Poggio	Cleveland Clinic			Asra		Kermani	MD	University of Texas Southwestern
Jane Nguyen	Cleveland Clinic			Astrid		Weins		Brigham and Women's Hospital
John F. O'Toole	Cleveland Clinic			Austen		Slade		Indiana University
John R. Sedor	Cleveland Clinic			Avi	Z.	Rosenberg		Johns Hopkins University
Jonathan J Taliercio	Cleveland Clinic			Baltazar		Campos	MPH	University of Arizona
Kassandra Spates-Harden	Cleveland Clinic			Becky		Steck		University of Michigan
Lakeshia Bush, RN, BSN	Cleveland Clinic			Bessie	A.	Young	MD, MPH	University of Washington
Leal Herlitz	Cleveland Clinic			Blue	B.	Lake		Other
Leslie Cooperman	Cleveland Clinic			Bo		Zhang		Washington University St. Louis
Stacey Jolly	Cleveland Clinic			Brad	H.	Rovin		Ohio State University
Carissa Vinovskis	Colorado			Brandon	G.	Larson		University of Washington
Andrew S. Bomback	Columbia University			Brandon		Ginley		SUNY Buffalo
Cecilia Berrouet	Columbia University			Brendon		Lutnick		SUNY Buffalo
German varela	Columbia University			Brittany	C.	Minor		Washington University St. Louis
Jonathan Barasch	Columbia University			Brooke		Berry		University of Washington
Karla Mehl	Columbia University			Bruce	W.	Herr	II	Indiana University Bloomington
Krzysztof Kiryluk	Columbia University			James	T.	Bui		University of Illinois, Chicago
Maya Sabatello	Columbia University			Camille		Johansen		Joslin
Ning Shang	Columbia University			Carissa		Vinovskis		Colorado
Olivia Balderes	Columbia University			Catherine		Campbell		University of Texas Southwestern
Paul S. Appelbaum, MD	Columbia University			Cathy	A.	Bagne		University of Minnesota
Pietro A. Canetta	Columbia University			Cecilia		Berrouet		Columbia University
Satoru Kudose	Columbia University			Celia	P.	Corona-Villalobos		Johns Hopkins University
Vivette . D'Agati	Columbia University			Charles	E.	Alpers		University of Washington
Laura Barisoni	Duke University			Charles		O'Malley	MD	Cleveland Clinic
Theodore Alexandrov	European Molecular Biology Laboratory			Chirag	R.	Parikh		Johns Hopkins University
Helmut Rennke	Harvard University			Christine	P	Limonte		University of Washington
Mark S. Keller	Harvard University			Christopher		Park		University of Washington
Nils Gehlenborg	Harvard University			Christopher	R.	Anderton		Pacific Northwest National Laboratory
Abraham Verdoes	Indiana University			Christy		Stutzke		University of Washington
Angela R. Sabo	Indiana University			Chrysta	C.	Lienczewski		University of Michigan
Austen Slade	Indiana University			Cijang		He		Mount Sinai
Daria Barwinska	Indiana University			Crystal	A.	Gadegbeku		Cleveland Clinic
Debora Gisch	Indiana University			Dana	C.	Crawford		Case Western Reserve University
Devin M. Wright	Indiana University			Daniel	E.	Hall		University of Pittsburgh
Elizabeth Record	Indiana University			Daria		Barwinska		Indiana University
James C. Williams, Jr.	Indiana University			David	H.	Beyda	MD	University of Arizona
Katherine J. Kelly	Indiana University			Dawit		Demeke		University of Michigan
Kenneth W. Dunn	Indiana University			Mark		de Caestecker		Vanderbilt University
Mahla Asghari	Indiana University			Debora		Gisch		Indiana University
Michael Ferkowicz	Indiana University			Devin	M.	Wright		Indiana University
Michael T Eadon	Indiana University			Devona		Redmond		University of Illinois, Chicago
Pierre c. Dagher	Indiana University			Dianbo		Zhang		UT Southwestern
Ricardo Melo Ferreira	Indiana University			Dianna		Sendrey	RN, BSN	Cleveland Clinic
Seth Winfree	Indiana University			Dori		Henderson		University of Minnesota
Sharon B Bledsoe	Indiana University			Paul		Drawz		University of Minnesota
Stephanie Wofford	Indiana University			Dusan		Velickovic		Pacific Northwest National Laboratory
Tarek M. El-Achkar	Indiana University			Steve	E.	Woodle		University of Cincinnati
Timothy A. Sutton	Indiana University			Edgar	A.	Otto		University of Michigan
William S. Bowen	Indiana University			Elizabeth		Record		Indiana University
Yinghua Cheng	Indiana University			Ellen	M.	Quardokus		Indiana University Bloomington
Yashvardhan Jain	Indiana University - Bloomington			Ellen		Palmer		Cleveland Clinic
Bruce W. Herr II	Indiana University Bloomington			Emilio	D.	Poggio		Cleveland Clinic
Ellen M. Quardokus	Indiana University Bloomington			Erika	R.	Bracamonte		University of Arizona
Katy Börner	Indiana University Bloomington			Eunice		Carmona-Powell		University of Illinois, Chicago
Alan Xu	Johns Hopkins University			Evren	U.	Azeloglu		Mount Sinai
Ashley R. Wang	Johns Hopkins University			Francis	Perry	Wilson		Yale University
Avi Z. Rosenberg	Johns Hopkins University			Fadhl		Alakwaa		University of Michigan
Celia P. Corona-Villalobos	Johns Hopkins University			Fernanda	Ochoa	Toro		University of North Carolina
Chirag R. Parikh	Johns Hopkins University			Filitsa		Bender		University of Pittsburgh
Lauren Bernard	Johns Hopkins University			Frank	C.	Brosius		University of Arizona
Mohamed G. Atta	Johns Hopkins University			Frederick		Dowd		University of Washington
Steven Menez	Johns Hopkins University			Garry		Nolan		UC San Francisco
Yumeng Wen	Johns Hopkins University			Gearoid	Michael	McMahon		Brigham and Women's Hospital
Camille Johansen	Joslin			George	(Holt)	Oliver		Parkland
Isabel Donohoe	Joslin Diabetes Center			Gerald		Nwanne		Washington University St. Louis
Jennifer Sun	Joslin Diabetes Center			German		varela		Columbia University
Neil Roy	Joslin Diabetes Center			Gilbert	W.	Moeckel		Yale University
Sylvia E. Rosas	Joslin Diabetes Center			Girish	N	Nadkarni		Mount Sinai
Sarah W Chen	Joslin Diabetes Center			Glenda	V.	Roberts		University of Washington
Cijang He	Mount Sinai			Gregory		Woodhead		University of Arizona
Evren U Azeloglu	Mount Sinai			Guanghao		Yu	BA	Boston Medical Center
Girish N Nadkarni	Mount Sinai			Guanshi		Zhang		University of Texas Health Science Center at San Antonio
Isaac E Stillman	Mount Sinai			Harold		Park		UT Southwestern
Jens Hansen	Mount Sinai			Heather	K.	Ascani		University of Michigan
John Cijiang He	Mount Sinai			Helmut		Rennke		Harvard University
Joji Tokita	Mount Sinai			Hongping		Ye		UT Health San Antonio
Kirk N Campbell	Mount Sinai			Elena	W.Y.	Hsieh		University of Colorado
Kristin Meliambro	Mount Sinai			Ian	H.	de Boer		University of Washington
Marissa Patel	Mount Sinai			Insa	M.	Schmidt		Boston Medical Center
Ravi Iyengar	Mount Sinai			Ingrid	F.	Onul		Boston Medical Center
Sean Lefferts	Mount Sinai			Isaac	E.	Stillman		Mount Sinai
Stephen C Ward	Mount Sinai			Isabel		Donohoe		Joslin Diabetes Center
Steven G. Coca	Mount Sinai			Jack		Bebiak		Patient Partner
Yuguang Xiong	Mount Sinai			Jaime		Snyder		University of Washington
Pottumarthi V Prasad	Northwestern University			James	C.	Williams	Jr.	Indiana University
Brad H. Rovin	Ohio State University			James	P.	Lash		University of Illinois, Chicago
John P. Shapiro	Ohio State University			James		Winters		University of Pittsburgh
Samir Parikh	Ohio State University			Jamie	L.	Allen		Vanderbilt University
Sethu M. Madhavan	Ohio State University			Jamie	L.	Marshall		Broad Institute
Andrew Janowczyk	Other			Jane		Nguyen		Cleveland Clinic
Ari Pollack	Other			Jeanine		Basta		Washington University St. Louis
Ashley R Burg	Other			Jeffrey	B.	Hodgin		University of Michigan
Blue B. Lake	Other			Jeffrey	M.	Spraggins		Vanderbilt University
Joana P. Gonçalves	Other			Jennifer	A.	Schaub		University of Michigan
Lukasz G. Migas	Other			Jennifer		Sun		Joslin Diabetes Center
Raf Van de Plas	Other			Jens		Hansen		Mount Sinai
Richard A. Knight	Other			Jerica	M.	Berge	PhD, MPH, LMFT, CFLE	University of Minnesota
Roy Lardenoije	Other			Jessica		Kendrick		University of Colorado
Jessica Lukowski	Pacific Northwest National Laboratories			Jessica		Lukowski		Pacific Northwest National Laboratories
Christopher R Anderton	Pacific Northwest National Laboratory			Jimmy		Phuong		University of Washington
Dusan Velickovic	Pacific Northwest National Laboratory			Jinghui		Luo		University of Michigan
Ljiljana Paša-Tolić	Pacific Northwest National Laboratory			Jiten		Patel		University of Texas Southwestern
George (Holt) Oliver	Parkland			Joana	P.	Gonçalves		Other
Anna Shpigel	Patient Partner			Joel	M.	Henderson		Boston Medical Center
Jack Bebiak	Patient Partner			John	A.	Kellum		University of Pittsburgh
John Saul	Patient Partner			John	Cijiang	He		Mount Sinai
Joseph Ardayfio	Patient Partner			John	F.	O'Toole		Cleveland Clinic
Robert Koewler	Patient Partner			John		Hartman		University of Michigan
Roy Pinkeney	Patient Partner			John	P.	Shapiro		Ohio State University
Taneisha Campbell	Patient Partner			John	R.	Sedor		Cleveland Clinic
Aaron Wong	Princeton University			John		Saul		Patient Partner
Olga G Troyanskaya	Princeton University			Joji		Tokita		Mount Sinai
Rachel S. G. Sealfon	Princeton University			Jonas	M.	Carson		University of Washington
Weiguang Mao	Princeton University			Jonathan		Barasch		Columbia University
Yury Goltsev	Stanford University			Jonathan		Himmelfarb	MD	University of Washington
Brandon Ginley	SUNY Buffalo			Jonathan	J.	Taliercio		Cleveland Clinic
Brendon Lutnick	SUNY Buffalo			Jose	R.	Torrealba		University of Texas Southwestern
Kun Zhang	UC San Diego			Joseph		Ardayfio		Patient Partner
Garry Nolan	UC San Francisco			Joseph	P.	Gaut		Washington University St. Louis
Kavya Anjani	UC San Francisco			Joshua	M.	Thurman		University of Colorado
Tariq Mukatash	UC San Francisco			Katherine	J.	Kelly		Indiana University
Baltazar Campos, MPH	University of Arizona			Kamalanathan		Sambandam		UT Southwestern
David H. Beyda, MD	University of Arizona			Karla		Mehl		Columbia University
Erika R Bracamonte	University of Arizona			Kasra	A.	Rezaei		University of Washington
Frank C. Brosius	University of Arizona			Kassandra		Spates-Harden		Cleveland Clinic
Gregory Woodhead	University of Arizona			Katerina	V.	Djambazova		Vanderbilt University
Katherine Mendoza	University of Arizona			Katherine		Mendoza		University of Arizona
Nicole Marquez	University of Arizona			Katherine	R.	Tuttle		University of Washington
Rebecca Tsosie	University of Arizona			Katy		Börner		Indiana University Bloomington
Bijin Thajudeen	University of Arizona			Kavya		Anjani		UC San Francisco
Raymond Scott	University of Arizona			Kavya		Sharman		Vanderbilt
Minnie M Sarwal	University of California San Francisco			Kayleen		Williams		University of Washington
Tara K Sigdel	University of California San Francisco			Keith	D.	Brown		University of Washington
Zoltan G. Laszik	University of California San Francisco			Kenneth	W.	Dunn		Indiana University
Adele Rike	University of Cincinnati			Kirk	N	Campbell		Mount Sinai
Steve E. Woodle	University of Cincinnati			Kristin		Meliambro		Mount Sinai
Paul J. Lee	University of Cincinnati			Kristina	N.	Blank		University of Washington
Rita R. Alloway	University of Cincinnati			Kristine		Conlon		Washington University St. Louis
Tiffany Shi	University of Cincinnati			Krzysztof		Kiryluk		Columbia University
Elan W.Y. Hsieh	University of Colorado			Kumar		Sharma		University of Texas Health Science Center at San Antonio
Jessica Kendrick	University of Colorado			Kun		Zhang		UC San Diego
Joshua M. Thurman	University of Colorado			Lakeshia		Bush	RN,BSN	Cleveland Clinic
Laura Pyle	University of Colorado			Laura		Barisoni		Duke University
Petter Bjornstad	University of Colorado			Laura	H.	Mariani		University of Michigan
Nicholas Lucarelli	University of Florida			Laura		Pyle		University of Colorado
Pinaki Sarder	University of Florida			Lauren		Bernard		Johns Hopkins University
Amada Renteria	University of Illinois, Chicago			Laurence	H.	Beck	Jr	Boston Medical Center
Ana C. Ricardo	University of Illinois, Chicago			Leal		Herlitz		Cleveland Clinic
Anand Srivastava	University of Illinois, Chicago			Leslie		Cooperman		Cleveland Clinic
Bui, JT or Bui, James T	University of Illinois, Chicago			Ljiljana		Paša-Tolić		Pacific Northwest National Laboratory
Devona Redmond	University of Illinois, Chicago			Lloyd	G.	Cantley		Yale University
Eunice Carmona-Powell	University of Illinois, Chicago			Lukasz	G.	Migas		Other
James P. Lash	University of Illinois, Chicago			Lynda		Hayashi		University of Washington
Monica L. Fox	University of Illinois, Chicago			Maria	Luiza	Caramori		University of Minnesota
Natalie Meza	University of Illinois, Chicago			Michael	Todd	Valerius		Brigham and Women's Hospital
Ron C. Gaba	University of Illinois, Chicago			Mahla		Asghari		Indiana University
Suman Setty	University of Illinois, Chicago			manjeri		venkatachalam		University of Texas Health Science Center at San Antonio
Tanika N. Kelly	University of Illinois, Chicago			Marissa		Patel		Mount Sinai
Becky Steck	University of Michigan			Mark	E.	Williams	MD	Beth Israel Deaconess Medical Center
Chrysta C Lienczewski	University of Michigan			Mark	P.	Aulisio		Case Western Reserve University
Dawit Demeke	University of Michigan			Mark	S.	Keller		Harvard University
Edgar A. Otto	University of Michigan			Markus		Bitzer	MD	University of Michigan
Fadhl Alakwaa	University of Michigan			Martin		Dufresne		Vanderbilt University
Heather K. Ascani	University of Michigan			Matthew		Gilliam		University of Pittsburgh
Jeffrey B. Hodgin	University of Michigan			Matthew	R.	Rosengart		University of Pittsburgh
Jennifer A. Schaub	University of Michigan			Matthias		Kretzler		University of Michigan
Jinghui Luo	University of Michigan			Maya		Sabatello		Columbia University
John Hartman	University of Michigan			Melissa	A	Farrow		Vanderbilt University
Laura H. Mariani	University of Michigan			Melissa	M.	Shaw		Yale University
Markus Bitzer MD	University of Michigan			Mia	R.	Colona		Brigham & Women's Hospital
Matthias Kretzler	University of Michigan			Michael		Ferkowicz		Indiana University
Michael P. Rose	University of Michigan			Michael	P.	Rose		University of Michigan
Nikole Bonevich	University of Michigan			Michael		Rauchman		Washington University St. Louis
Ninive Conser, MLS (ASCP)cm, MPH	University of Michigan			Michael	T	Eadon		Indiana University
Phillip J. McCown	University of Michigan			Michele	M	Elder		University of Pittsburgh
Rachel Dull	University of Michigan			Miguel	A.	Vazquez		University of Texas Southwestern
Rajasree Menon	University of Michigan			Minnie	M	Sarwal		University of California San Francisco
Rebecca Reamy	University of Michigan			Mitchell		Tublin		University of Pittsburgh
Renee Frey	University of Michigan			Mohamed	G.	Atta		Johns Hopkins University
Sean Eddy	University of Michigan			Moledina		Dennis		Yale University
Ulysses G. J. Balis	University of Michigan			Monica	L.	Fox		University of Illinois, Chicago
Victoria M. Blanc	University of Michigan			Mujeeb		Basit		UT Southwestern
Wenjun Ju	University of Michigan			Nancy		Wang		University of Texas Southwestern
Yongqun He	University of Michigan			Natalie		Meza		University of Illinois, Chicago
Zach Wright	University of Michigan			Natalya		Sarkisova		University of Washington
Alyson Coleman	University of Minnesota			Natasha		Wen		UT Southwestern
Cathy A Bagne	University of Minnesota			Neil		Roy		Joslin Diabetes Center
Dori Henderson	University of Minnesota			Nicholas		Lucarelli		University of Florida
Paul Drawz	University of Minnesota			Nichole	M.	Jefferson		University of Washington
Jerica M. Berge, PhD, MPH, LMFT, CFLE	University of Minnesota			Nicole		Marquez		University of Arizona
Maria Luiza Caramori	University of Minnesota			Nikole		Bonevich		University of Michigan
Oyedele A. Adeyi	University of Minnesota			Nils		Gehlenborg		Harvard University
Patrick H. Nachman	University of Minnesota			Ning		Shang		Columbia University
Sami Safadi	University of Minnesota			Ninive		Conser	MLS, (ASCP)cm, MPH	University of Michigan
Siobhan M. Flanagan, MD	University of Minnesota			Nir		Hacohen		Broad Institute
Sisi Ma	University of Minnesota			Olga	G	Troyanskaya		Princeton University
Susan Klett	University of Minnesota			Olivia		Balderes		Columbia University
Susan M. Wolf	University of Minnesota			Orson	W.	Moe		UT Southwestern
Tasma Harindhanavudhi	University of Minnesota			Oyedele	A.	Adeyi		University of Minnesota
Via Rao	University of Minnesota			Patrick	H.	Nachman		University of Minnesota
Amy K. Mottl	University of North Carolina			Paul	J.	Hoover		Broad Institute
Anne Froment	University of North Carolina			Paul	J.	Lee		University of Cincinnati
Fernanda Ochoa Toro	University of North Carolina			Paul	M.	Palevsky		University of Pittsburgh
Peter R. Bream, Jr.	University of North Carolina			Paul	S.	Appelbaum	MD	Columbia University
Sara S. Kelley	University of North Carolina			Peter	R.	Bream	Jr.	University of North Carolina
Prabir Roy-Chaudhury	University of North Carolina			Petter		Bjornstad		University of Colorado
Adam Burgess	University of Pittsburgh			Phillip	J.	McCown		University of Michigan
Daniel E. Hall	University of Pittsburgh			Pierre	c.	Dagher		Indiana University
Filitsa Bender	University of Pittsburgh			Pietro	A.	Canetta		Columbia University
James Winters	University of Pittsburgh			Pinaki		Sarder		University of Florida
John A. Kellum	University of Pittsburgh			Pottumarthi	V	Prasad		Northwestern University
Matthew Gilliam	University of Pittsburgh			Pranav		Yadati		Boston Medical Center
Matthew R. Rosengart	University of Pittsburgh			Richard	Tyler	Miller		University of Texas Southwestern
Michele M Elder	University of Pittsburgh			Rachel		Dull		University of Michigan
Mitchell Tublin	University of Pittsburgh			Rachel	S.G.	Sealfon		Princeton University
Paul M. Palevsky	University of Pittsburgh			Raf		Van de Plas		Other
Raghavan Murugan	University of Pittsburgh			Raghavan		Murugan		University of Pittsburgh
Roderick Tan	University of Pittsburgh			Rajasree		Menon		University of Michigan
Tina Vita	University of Pittsburgh			Ravi		Iyengar		Mount Sinai
Guanshi Zhang	University of Texas Health Science Center at San Antonio			Rebecca		Reamy		University of Michigan
Kumar Sharma	University of Texas Health Science Center at San Antonio			Rebecca		Tsosie		University of Arizona
manjeri venkatachalam	University of Texas Health Science Center at San Antonio			Renee		Frey		University of Michigan
Allen R Hendricks	University of Texas Southwestern			Ricardo	Melo	Ferreira		Indiana University
Asra Kermani MD	University of Texas Southwestern			Richard	A.	Knight		Other
Catherine Campbell	University of Texas Southwestern			Richard	M.	Caprioli		Vanderbilt
Jiten Patel	University of Texas Southwestern			Richard		Montellano		UT Health San Antonio
Jose R. Torrealba	University of Texas Southwestern			Rita	R.	Alloway		University of Cincinnati
Miguel A. Vazquez	University of Texas Southwestern			Robert	D	Toto		University of Texas Southwestern
Nancy Wang	University of Texas Southwestern			Robert		Koewler		Patient Partner
Richard Tyler Miller	University of Texas Southwestern			Robyn	L.	McClelland		University of Washington
Robert D Toto	University of Texas Southwestern			Roderick		Tan		University of Pittsburgh
Susan S. Hedayati	University of Texas Southwestern			Ron	C.	Gaba		University of Illinois, Chicago
Shihong Ma	University of Texas Southwestern			Sylvia	E.	Rosas		Joslin Diabetes Center
Qi Cai	University of Texas Southwestern			Roy		Lardenoije		Other
Adam Wilcox	University of Washington			Roy		Pinkeney		Patient Partner
Andrew N Hoofnagle	University of Washington			Susan	S.	Hedayati		University of Texas Southwestern
Ashley C Berglund	University of Washington			Sabine	M.	Diettman		Washington University St. Louis
Ashveena L Dighe	University of Washington			Sami		Safadi		University of Minnesota
Bessie A. Young, MD, MPH	University of Washington			Samir		Parikh		Ohio State University
Brandon G Larson	University of Washington			Sanjay		Jain		Washington University St. Louis
Brooke Berry	University of Washington			Sara	S.	Kelley		University of North Carolina
Charles E. Alpers	University of Washington			Sarah	W	Chen		Joslin Diabetes Center
Christine P Limonte	University of Washington			Satoru		Kudose		Columbia University
Christopher Park	University of Washington			Sean	D.	Mooney		University of Washington
Christy Stutzke	University of Washington			Sean		Eddy		University of Michigan
Frederick Dowd	University of Washington			Sean		Lefferts		Mount Sinai
Glenda V. Roberts	University of Washington			Seth		Winfree		Indiana University
Ian H. de Boer	University of Washington			Sethu	M.	Madhavan		Ohio State University
Jaime Snyder	University of Washington			Shana		Maikhor		Boston Medical Center
Jimmy Phuong	University of Washington			Sharon	B	Bledsoe		Indiana University
Jonas M Carson	University of Washington			Shihong		Ma		University of Texas Southwestern
Jonathan Himmelfarb, MD	University of Washington			Simon	C.	Lee		UT Southwestern
Kasra A Rezaei	University of Washington			Siobhan	M.	Flanagan	MD	University of Minnesota
Katherine R. Tuttle	University of Washington			Sisi		Ma		University of Minnesota
Kayleen Williams	University of Washington			Stacey		Jolly		Cleveland Clinic
Keith D. Brown	University of Washington			Stephanie	M.	Grewenow		University of Washington
Kristina N Blank	University of Washington			Stephanie		Wofford		Indiana University
Lynda Hayashi	University of Washington			Stephen	C	Ward		Mount Sinai
Natalya Sarkisova	University of Washington			Stephen		Daniel		University of Washington
Nichole M. Jefferson	University of Washington			Steve		Bogen		Boston Cell Standards
Robyn L. McClelland	University of Washington			Steven	G.	Coca		Mount Sinai
Sean D. Mooney	University of Washington			Steven		Menez		Johns Hopkins University
Stephanie M. Grewenow	University of Washington			Stewart	H.	Lecker		Beth Israel Deaconess Medical Center
Stephen Daniel	University of Washington			Stuart		Shankland		University of Washington
Stuart Shankland	University of Washington			Suman		Setty		University of Illinois, Chicago
Yunbi Nam	University of Washington			Susan		Klett		University of Minnesota
Hongping Ye	UT Health San Antonio			Susan	M.	Wolf		University of Minnesota
Richard Montellano	UT Health San Antonio			Sushrut	S.	Waikar		Boston Medical Center
Anil Pillai	UT Southwestern			Taneisha		Campbell		Patient Partner
Dianbo Zhang	UT Southwestern			Tanika	N.	Kelly		University of Illinois, Chicago
Harold Park	UT Southwestern			Tanima		Arora		Yale University
Kamalanathan Sambandam	UT Southwestern			Tara	K	Sigdel		University of California San Francisco
Mujeeb Basit	UT Southwestern			Tarek	M.	El-Achkar		Indiana University
Natasha Wen	UT Southwestern			Tariq		Mukatash		UC San Francisco
Orson W. Moe	UT Southwestern			Tasma		Harindhanavudhi		University of Minnesota
Simon C. Lee	UT Southwestern			Bijin		Thajudeen		University of Arizona
Kavya Sharman	Vanderbilt			Theodore		Alexandrov		European Molecular Biology Laboratory
Richard M. Caprioli	Vanderbilt			Tiffany		Shi		University of Cincinnati
Agnes B. Fogo	Vanderbilt University			Timothy	A.	Sutton		Indiana University
Mark de Caestecker	Vanderbilt University			Tina		Vita		University of Pittsburgh
Jamie L Allen	Vanderbilt University			Titlayo		Ilori		Boston Medical Center
Jeffrey M. Spraggins	Vanderbilt University			Ugochukwu		Ugwuowo		Yale University
Katerina V. Djambazova	Vanderbilt University			Ulysses	G.J.	Balis		University of Michigan
Martin Dufresne	Vanderbilt University			Via		Rao		University of Minnesota
Melissa A Farrow	Vanderbilt University			Victoria	M.	Blanc		University of Michigan
Amanda Knoten	Washington University St. Louis			Vidya	S.	Viswanathan		Case Western Reserve
Anitha Vijayan	Washington University St. Louis			Vijayakumar	R	Kakade		Yale University
Bo Zhang	Washington University St. Louis			Vivette		D'Agati		Columbia University
Brittany C Minor	Washington University St. Louis			Weiguang		Mao		Princeton University
Gerald Nwanne	Washington University St. Louis			Wenjun		Ju		University of Michigan
Jeannine Basta	Washington University St. Louis			William	S.	Bowen		Indiana University
Joseph P. Gaut	Washington University St. Louis			William	S.	Bush		Case Western Reserve University
Kristine Conlon	Washington University St. Louis			Yashvardhan		Jain		Indiana University - Bloomington
Michael Rauchman	Washington University St. Louis			Yijiang		Chen		Case Western Reserve University
Sabine M. Diettman	Washington University St. Louis			Yinghua		Cheng		Indiana University
Sanjay Jain	Washington University St. Louis			Yongqun		He		University of Michigan
Madhurima Kaushal	Washington University St. Louis			Yuguang		Xiong		Mount Sinai
Angela M. Victoria-Castro	Yale University			Yumeng		Wen		Johns Hopkins University
Francis Perry Wilson	Yale University			Yunbi		Nam		University of Washington
Gilbert W. Moeckel	Yale University			Yury		Goltsev		Stanford University
Lloyd G Cantley	Yale University			Zach		Wright		University of Michigan
Melissa M. Shaw	Yale University			Zoltan	G.	Laszik		University of California San Francisco
Moledina Dennis	Yale University			Qi		Cai		University of Texas Southwestern
Tanima Arora	Yale University			Madhurima		Kaushal		Washington University St. Louis
Ugochukwu Ugwuowo	Yale University			Prabir		Roy-Chaudhury		University of North Carolina
Vijayakumar R. Kakade	Yale University			Raymond		Scott		University of Arizona
