# Supplementary material for: Endogenous adenine mediates kidney injury in diabetic models and predicts diabetic kidney disease in patients
Source: J Clin Invest. 2023 Oct 16;133(20):e170341. doi: 10.1172/JCI170341 (PMC10575723; doi:10.1172/JCI170341)
Supplement: Supporting data values [file jci-133-170341-s217.xlsx]

## Sheet: Fig. 1A
	time	surv.prob	strata
1	0.452055	0.996678	tertile=T1
2	0.715068	0.993355	tertile=T1
3	0.828146	0.990033	tertile=T1
4	0.918946	0.986711	tertile=T1
5	0.974115	0.983389	tertile=T1
6	1.18904	0.980066	tertile=T1
7	1.19178	0.976744	tertile=T1
8	1.38814	0.973422	tertile=T1
9	1.61753	0.9701	tertile=T1
10	1.6274	0.966777	tertile=T1
11	1.8411	0.963455	tertile=T1
12	1.85479	0.960133	tertile=T1
13	1.96832	0.956811	tertile=T1
14	2.05784	0.953488	tertile=T1
15	2.09863	0.950166	tertile=T1
16	2.15509	0.946844	tertile=T1
17	2.25832	0.943522	tertile=T1
18	2.29041	0.940199	tertile=T1
19	2.44658	0.936877	tertile=T1
20	2.4485	0.933555	tertile=T1
21	2.49678	0.930233	tertile=T1
22	2.55894	0.92691	tertile=T1
23	2.64518	0.923588	tertile=T1
24	2.80182	0.920266	tertile=T1
25	2.84658	0.916944	tertile=T1
26	2.8885	0.913621	tertile=T1
27	2.93777	0.910299	tertile=T1
28	2.98082	0.906977	tertile=T1
29	2.98735	0.903654	tertile=T1
30	2.99405	0.900332	tertile=T1
31	3.09215	0.89701	tertile=T1
32	3.11721	0.893688	tertile=T1
33	3.12388	0.890365	tertile=T1
34	3.15068	0.887031	tertile=T1
35	3.35085	0.883696	tertile=T1
36	3.3863	0.880361	tertile=T1
37	3.41918	0.877027	tertile=T1
38	3.42466	0.873692	tertile=T1
39	3.43085	0.870357	tertile=T1
40	3.47123	0.867023	tertile=T1
41	3.49361	0.863688	tertile=T1
42	3.58698	0.860353	tertile=T1
43	3.65205	0.857018	tertile=T1
44	3.66065	0.853684	tertile=T1
45	3.68219	0.850349	tertile=T1
46	3.72131	0.847014	tertile=T1
47	3.73699	0.84368	tertile=T1
48	3.79452	0.840345	tertile=T1
49	3.8411	0.83701	tertile=T1
50	3.88238	0.833662	tertile=T1
51	3.91803	0.830314	tertile=T1
52	3.96175	0.826966	tertile=T1
53	4.0274	0.823618	tertile=T1
54	4.07106	0.82027	tertile=T1
55	4.28219	0.816922	tertile=T1
56	4.40274	0.813574	tertile=T1
57	4.43508	0.810226	tertile=T1
58	4.44293	0.806878	tertile=T1
59	4.46027	0.80353	tertile=T1
60	4.53151	0.800182	tertile=T1
61	4.67397	0.796834	tertile=T1
62	4.72749	0.793486	tertile=T1
63	4.74247	0.790138	tertile=T1
64	4.80124	0.78679	tertile=T1
65	4.88493	0.783442	tertile=T1
66	4.95658	0.780094	tertile=T1
67	5.03267	0.776745	tertile=T1
68	5.07312	0.773397	tertile=T1
69	5.14804	0.770035	tertile=T1
70	5.24658	0.766672	tertile=T1
71	5.34521	0.763295	tertile=T1
72	5.47397	0.759917	tertile=T1
73	5.4746	0.75654	tertile=T1
74	5.58356	0.753163	tertile=T1
75	5.64524	0.749785	tertile=T1
76	5.64992	0.746408	tertile=T1
77	5.70064	0.74303	tertile=T1
78	5.79726	0.739653	tertile=T1
79	5.87977	0.73626	tertile=T1
80	5.98618	0.732867	tertile=T1
81	6.09957	0.729474	tertile=T1
82	6.24932	0.726065	tertile=T1
83	6.30386	0.722657	tertile=T1
84	6.61154	0.719232	tertile=T1
85	6.71954	0.715807	tertile=T1
86	6.72603	0.712382	tertile=T1
87	6.7905	0.708957	tertile=T1
88	6.81823	0.705532	tertile=T1
89	6.85479	0.702107	tertile=T1
90	6.91305	0.698682	tertile=T1
91	6.91474	0.695257	tertile=T1
92	7.03328	0.691833	tertile=T1
93	7.06575	0.688408	tertile=T1
94	7.11999	0.684983	tertile=T1
95	7.14691	0.681558	tertile=T1
96	7.32055	0.678133	tertile=T1
97	7.34153	0.674691	tertile=T1
98	7.46575	0.671177	tertile=T1
99	7.46932	0.667663	tertile=T1
100	7.47397	0.664149	tertile=T1
101	7.56712	0.660616	tertile=T1
102	7.68852	0.656925	tertile=T1
103	7.70411	0.653235	tertile=T1
104	7.86612	0.649437	tertile=T1
105	7.90959	0.645594	tertile=T1
106	8.00548	0.641657	tertile=T1
107	8.01644	0.637721	tertile=T1
108	8.02192	0.63376	tertile=T1
109	8.06284	0.629723	tertile=T1
110	8.07671	0.62566	tertile=T1
111	8.13122	0.621544	tertile=T1
112	8.1694	0.617428	tertile=T1
113	8.23497	0.613256	tertile=T1
114	8.24317	0.609084	tertile=T1
115	8.45394	0.604734	tertile=T1
116	8.54247	0.600287	tertile=T1
117	8.55191	0.595841	tertile=T1
118	8.5548	0.591394	tertile=T1
119	8.63661	0.586701	tertile=T1
120	8.65092	0.581931	tertile=T1
121	8.65914	0.577161	tertile=T1
122	8.78082	0.571961	tertile=T1
123	8.7863	0.566761	tertile=T1
124	8.79508	0.561562	tertile=T1
125	8.85042	0.556264	tertile=T1
126	8.92077	0.55081	tertile=T1
127	8.94936	0.545357	tertile=T1
128	8.95342	0.539903	tertile=T1
129	8.99891	0.534394	tertile=T1
130	9.0137	0.528827	tertile=T1
131	9.04961	0.523079	tertile=T1
132	9.11781	0.516997	tertile=T1
133	9.54449	0.508522	tertile=T1
134	9.63159	0.499441	tertile=T1
135	9.84414	0.489452	tertile=T1
136	10.211	0.468172	tertile=T1
137	0.472678	0.996678	tertile=T2
138	0.572603	0.993355	tertile=T2
139	0.658582	0.990033	tertile=T2
140	0.69589	0.986711	tertile=T2
141	0.754098	0.983389	tertile=T2
142	0.776248	0.980066	tertile=T2
143	0.88577	0.976744	tertile=T2
144	0.97136	0.973422	tertile=T2
145	0.994169	0.9701	tertile=T2
146	1.01096	0.966777	tertile=T2
147	1.01111	0.963455	tertile=T2
148	1.05753	0.960133	tertile=T2
149	1.06302	0.956811	tertile=T2
150	1.2	0.953488	tertile=T2
151	1.33425	0.950166	tertile=T2
152	1.34247	0.946844	tertile=T2
153	1.35168	0.943522	tertile=T2
154	1.3863	0.940199	tertile=T2
155	1.39178	0.936877	tertile=T2
156	1.43288	0.933555	tertile=T2
157	1.49315	0.930233	tertile=T2
158	1.50411	0.92691	tertile=T2
159	1.61096	0.923588	tertile=T2
160	1.63562	0.920266	tertile=T2
161	1.66575	0.916944	tertile=T2
162	1.70273	0.913621	tertile=T2
163	1.83288	0.910299	tertile=T2
164	1.83843	0.906977	tertile=T2
165	1.88219	0.903654	tertile=T2
166	1.94008	0.900332	tertile=T2
167	1.96069	0.89701	tertile=T2
168	2.01644	0.893688	tertile=T2
169	2.03288	0.890365	tertile=T2
170	2.14702	0.887043	tertile=T2
171	2.16164	0.880399	tertile=T2
172	2.18356	0.877076	tertile=T2
173	2.19787	0.873754	tertile=T2
174	2.26849	0.870432	tertile=T2
175	2.30225	0.86711	tertile=T2
176	2.30436	0.863787	tertile=T2
177	2.32866	0.860465	tertile=T2
178	2.3844	0.857143	tertile=T2
179	2.40764	0.853821	tertile=T2
180	2.41918	0.850498	tertile=T2
181	2.4411	0.847176	tertile=T2
182	2.54521	0.843854	tertile=T2
183	2.5863	0.840532	tertile=T2
184	2.70014	0.837209	tertile=T2
185	2.72055	0.833887	tertile=T2
186	2.76438	0.830565	tertile=T2
187	2.78206	0.827243	tertile=T2
188	2.78253	0.82392	tertile=T2
189	2.84932	0.820598	tertile=T2
190	2.93151	0.817276	tertile=T2
191	3.01404	0.813953	tertile=T2
192	3.0928	0.810631	tertile=T2
193	3.11781	0.807309	tertile=T2
194	3.12777	0.803987	tertile=T2
195	3.20548	0.800664	tertile=T2
196	3.22678	0.797342	tertile=T2
197	3.23562	0.79402	tertile=T2
198	3.26301	0.790698	tertile=T2
199	3.26849	0.787375	tertile=T2
200	3.35499	0.784053	tertile=T2
201	3.35509	0.780731	tertile=T2
202	3.41157	0.777409	tertile=T2
203	3.43976	0.774086	tertile=T2
204	3.44932	0.770764	tertile=T2
205	3.49315	0.767442	tertile=T2
206	3.55983	0.76412	tertile=T2
207	3.56284	0.760797	tertile=T2
208	3.57894	0.757475	tertile=T2
209	3.6	0.754153	tertile=T2
210	3.60904	0.750831	tertile=T2
211	3.65824	0.747508	tertile=T2
212	3.74247	0.744186	tertile=T2
213	3.76164	0.740864	tertile=T2
214	3.83836	0.737527	tertile=T2
215	3.85479	0.734189	tertile=T2
216	3.86575	0.730852	tertile=T2
217	3.89315	0.727515	tertile=T2
218	3.96175	0.724178	tertile=T2
219	3.9726	0.72084	tertile=T2
220	3.98082	0.717503	tertile=T2
221	3.98087	0.714166	tertile=T2
222	4.11781	0.710829	tertile=T2
223	4.23562	0.707492	tertile=T2
224	4.27596	0.704154	tertile=T2
225	4.3306	0.700817	tertile=T2
226	4.39726	0.69748	tertile=T2
227	4.40984	0.694143	tertile=T2
228	4.42145	0.690805	tertile=T2
229	4.43014	0.687468	tertile=T2
230	4.48219	0.684131	tertile=T2
231	4.48767	0.680794	tertile=T2
232	4.50847	0.677457	tertile=T2
233	4.57534	0.674119	tertile=T2
234	4.60121	0.670782	tertile=T2
235	4.64754	0.667445	tertile=T2
236	4.65046	0.664108	tertile=T2
237	4.67213	0.66077	tertile=T2
238	4.71316	0.657433	tertile=T2
239	4.71507	0.654096	tertile=T2
240	4.76969	0.650759	tertile=T2
241	4.77799	0.647422	tertile=T2
242	4.94021	0.644084	tertile=T2
243	4.94247	0.640747	tertile=T2
244	4.96025	0.63741	tertile=T2
245	4.98215	0.634073	tertile=T2
246	4.99796	0.630718	tertile=T2
247	5.07123	0.627363	tertile=T2
248	5.24932	0.624008	tertile=T2
249	5.30942	0.620653	tertile=T2
250	5.36136	0.617298	tertile=T2
251	5.36164	0.613943	tertile=T2
252	5.3863	0.610588	tertile=T2
253	5.4274	0.607234	tertile=T2
254	5.48166	0.603879	tertile=T2
255	5.53887	0.600524	tertile=T2
256	5.55819	0.597169	tertile=T2
257	5.56164	0.593814	tertile=T2
258	5.61606	0.590459	tertile=T2
259	5.65205	0.587104	tertile=T2
260	5.73553	0.583749	tertile=T2
261	5.77405	0.580395	tertile=T2
262	5.84384	0.57702	tertile=T2
263	5.92409	0.573626	tertile=T2
264	5.95381	0.570232	tertile=T2
265	5.96712	0.566817	tertile=T2
266	5.97498	0.563403	tertile=T2
267	6.01918	0.559988	tertile=T2
268	6.07397	0.55651	tertile=T2
269	6.13897	0.55301	tertile=T2
270	6.1943	0.549487	tertile=T2
271	6.23836	0.545965	tertile=T2
272	6.24384	0.542443	tertile=T2
273	6.29315	0.53892	tertile=T2
274	6.39555	0.535375	tertile=T2
275	6.48453	0.531829	tertile=T2
276	6.54521	0.52826	tertile=T2
277	6.69435	0.524691	tertile=T2
278	6.82466	0.521072	tertile=T2
279	6.83025	0.517453	tertile=T2
280	6.88426	0.513835	tertile=T2
281	7.03045	0.510191	tertile=T2
282	7.0452	0.506546	tertile=T2
283	7.05397	0.502902	tertile=T2
284	7.13776	0.499231	tertile=T2
285	7.26717	0.495533	tertile=T2
286	7.36051	0.491808	tertile=T2
287	7.3631	0.488082	tertile=T2
288	7.42052	0.484298	tertile=T2
289	7.48513	0.480424	tertile=T2
290	7.48767	0.476549	tertile=T2
291	7.56549	0.472578	tertile=T2
292	7.72951	0.468396	tertile=T2
293	7.78415	0.464138	tertile=T2
294	8.03014	0.459675	tertile=T2
295	8.0847	0.455168	tertile=T2
296	8.39452	0.450476	tertile=T2
297	8.40548	0.445784	tertile=T2
298	8.51109	0.440775	tertile=T2
299	8.5257	0.435649	tertile=T2
300	8.52862	0.430524	tertile=T2
301	8.65574	0.425143	tertile=T2
302	8.77433	0.419238	tertile=T2
303	9.11833	0.412132	tertile=T2
304	9.57189	0.403173	tertile=T2
305	9.73425	0.393339	tertile=T2
306	10.1673	0.378211	tertile=T2
307	0.238356	0.996689	tertile=T3
308	0.241096	0.993377	tertile=T3
309	0.252055	0.990066	tertile=T3
310	0.344262	0.986755	tertile=T3
311	0.50411	0.983444	tertile=T3
312	0.538596	0.980132	tertile=T3
313	0.666667	0.976821	tertile=T3
314	0.731507	0.97351	tertile=T3
315	0.780822	0.970199	tertile=T3
316	0.962303	0.966887	tertile=T3
317	1.00274	0.963576	tertile=T3
318	1.04312	0.960265	tertile=T3
319	1.07679	0.956954	tertile=T3
320	1.09534	0.953642	tertile=T3
321	1.10959	0.950331	tertile=T3
322	1.11377	0.94702	tertile=T3
323	1.19038	0.943709	tertile=T3
324	1.21362	0.940397	tertile=T3
325	1.29736	0.937086	tertile=T3
326	1.44566	0.933775	tertile=T3
327	1.49863	0.930464	tertile=T3
328	1.50959	0.927152	tertile=T3
329	1.53019	0.923841	tertile=T3
330	1.57259	0.92053	tertile=T3
331	1.6274	0.917219	tertile=T3
332	1.63853	0.913907	tertile=T3
333	1.67337	0.910596	tertile=T3
334	1.70411	0.907285	tertile=T3
335	1.75342	0.903974	tertile=T3
336	1.81396	0.900662	tertile=T3
337	1.91658	0.897351	tertile=T3
338	1.9258	0.89404	tertile=T3
339	1.94247	0.890728	tertile=T3
340	1.95068	0.887417	tertile=T3
341	1.9863	0.884106	tertile=T3
342	2.04619	0.880795	tertile=T3
343	2.18904	0.877483	tertile=T3
344	2.19489	0.874172	tertile=T3
345	2.24658	0.870861	tertile=T3
346	2.29863	0.86755	tertile=T3
347	2.30304	0.864238	tertile=T3
348	2.32877	0.860927	tertile=T3
349	2.35741	0.857616	tertile=T3
350	2.36146	0.854305	tertile=T3
351	2.36986	0.850993	tertile=T3
352	2.52291	0.847682	tertile=T3
353	2.53151	0.844371	tertile=T3
354	2.5589	0.84106	tertile=T3
355	2.58638	0.837748	tertile=T3
356	2.69264	0.834437	tertile=T3
357	2.73699	0.831126	tertile=T3
358	2.79579	0.827815	tertile=T3
359	2.86542	0.824503	tertile=T3
360	2.87771	0.821192	tertile=T3
361	2.94247	0.817867	tertile=T3
362	2.95796	0.814543	tertile=T3
363	2.9726	0.811218	tertile=T3
364	3.02261	0.807893	tertile=T3
365	3.02366	0.804569	tertile=T3
366	3.09863	0.801244	tertile=T3
367	3.11785	0.797919	tertile=T3
368	3.12735	0.794595	tertile=T3
369	3.13973	0.79127	tertile=T3
370	3.17534	0.787945	tertile=T3
371	3.22574	0.784621	tertile=T3
372	3.25073	0.781296	tertile=T3
373	3.26027	0.777971	tertile=T3
374	3.26168	0.774647	tertile=T3
375	3.29193	0.771322	tertile=T3
376	3.33317	0.767997	tertile=T3
377	3.3379	0.764673	tertile=T3
378	3.37387	0.761348	tertile=T3
379	3.42591	0.758023	tertile=T3
380	3.44384	0.754699	tertile=T3
381	3.46136	0.751374	tertile=T3
382	3.47945	0.748049	tertile=T3
383	3.48219	0.744725	tertile=T3
384	3.50959	0.7414	tertile=T3
385	3.52877	0.738075	tertile=T3
386	3.59452	0.734751	tertile=T3
387	3.60109	0.731426	tertile=T3
388	3.62488	0.728101	tertile=T3
389	3.62822	0.724777	tertile=T3
390	3.63562	0.721452	tertile=T3
391	3.65479	0.718127	tertile=T3
392	3.6694	0.714803	tertile=T3
393	3.68852	0.711478	tertile=T3
394	3.69315	0.708153	tertile=T3
395	3.69939	0.704829	tertile=T3
396	3.76712	0.701504	tertile=T3
397	3.78904	0.698179	tertile=T3
398	3.83014	0.694855	tertile=T3
399	3.84658	0.69153	tertile=T3
400	3.90685	0.688205	tertile=T3
401	3.9235	0.684881	tertile=T3
402	3.92877	0.681556	tertile=T3
403	3.96164	0.678231	tertile=T3
404	3.97264	0.674907	tertile=T3
405	4.01639	0.671582	tertile=T3
406	4.21038	0.668258	tertile=T3
407	4.21644	0.664933	tertile=T3
408	4.2274	0.661608	tertile=T3
409	4.23014	0.658284	tertile=T3
410	4.24384	0.654959	tertile=T3
411	4.27945	0.651634	tertile=T3
412	4.28415	0.64831	tertile=T3
413	4.33405	0.644985	tertile=T3
414	4.37158	0.64166	tertile=T3
415	4.37439	0.638336	tertile=T3
416	4.38849	0.635011	tertile=T3
417	4.39071	0.631686	tertile=T3
418	4.50631	0.628362	tertile=T3
419	4.57377	0.625037	tertile=T3
420	4.61644	0.621712	tertile=T3
421	4.6411	0.618388	tertile=T3
422	4.73699	0.615063	tertile=T3
423	4.81504	0.611738	tertile=T3
424	4.81918	0.608414	tertile=T3
425	4.83562	0.605089	tertile=T3
426	4.84736	0.601764	tertile=T3
427	4.86575	0.59844	tertile=T3
428	4.92955	0.595115	tertile=T3
429	4.97775	0.59179	tertile=T3
430	5.06048	0.588447	tertile=T3
431	5.11299	0.585103	tertile=T3
432	5.16986	0.58176	tertile=T3
433	5.17486	0.578416	tertile=T3
434	5.44565	0.575073	tertile=T3
435	5.46352	0.57173	tertile=T3
436	5.46575	0.568386	tertile=T3
437	5.47123	0.565043	tertile=T3
438	5.60548	0.561679	tertile=T3
439	5.66031	0.558316	tertile=T3
440	5.76797	0.554953	tertile=T3
441	5.81918	0.551589	tertile=T3
442	5.85479	0.548184	tertile=T3
443	5.85703	0.54478	tertile=T3
444	5.88219	0.541375	tertile=T3
445	5.91806	0.537948	tertile=T3
446	5.95476	0.5345	tertile=T3
447	5.96438	0.531051	tertile=T3
448	6.09301	0.527558	tertile=T3
449	6.11781	0.524041	tertile=T3
450	6.14085	0.520524	tertile=T3
451	6.24932	0.517007	tertile=T3
452	6.29863	0.513489	tertile=T3
453	6.33699	0.509972	tertile=T3
454	6.37962	0.506455	tertile=T3
455	6.38448	0.502938	tertile=T3
456	6.40079	0.499421	tertile=T3
457	6.42157	0.495904	tertile=T3
458	6.42568	0.492387	tertile=T3
459	6.46849	0.48887	tertile=T3
460	6.48155	0.485353	tertile=T3
461	6.49041	0.481836	tertile=T3
462	6.67007	0.478319	tertile=T3
463	6.8269	0.474802	tertile=T3
464	6.87671	0.471285	tertile=T3
465	6.89162	0.467768	tertile=T3
466	6.99308	0.464224	tertile=T3
467	7.05322	0.46068	tertile=T3
468	7.33425	0.457081	tertile=T3
469	7.57808	0.453208	tertile=T3
470	7.5863	0.449301	tertile=T3
471	7.68306	0.445394	tertile=T3
472	7.80055	0.441381	tertile=T3
473	7.80822	0.437369	tertile=T3
474	7.85792	0.433356	tertile=T3
475	7.88501	0.429268	tertile=T3
476	7.97268	0.4251	tertile=T3
477	8.01366	0.420933	tertile=T3
478	8.04658	0.416765	tertile=T3
479	8.15342	0.412555	tertile=T3
480	8.27916	0.408258	tertile=T3
481	8.47541	0.40382	tertile=T3
482	8.69315	0.399125	tertile=T3
483	8.71689	0.394429	tertile=T3
484	8.81644	0.389619	tertile=T3
485	8.83562	0.384749	tertile=T3
486	8.90411	0.379686	tertile=T3
487	8.90496	0.374624	tertile=T3
488	8.98583	0.369421	tertile=T3
489	9.21918	0.363159	tertile=T3
490	9.28325	0.356674	tertile=T3
491	9.31131	0.350069	tertile=T3
492	9.6799	0.341531	tertile=T3
493	9.96986	0.326007	tertile=T3

## Sheet: Fig. 1B
	time	surv.prob	strata
1	0.846575	0.990291	tertile=T1
2	0.876712	0.980583	tertile=T1
3	1.61918	0.970874	tertile=T1
4	1.76438	0.961165	tertile=T1
5	1.77768	0.951456	tertile=T1
6	1.98082	0.941748	tertile=T1
7	2.67123	0.932039	tertile=T1
8	2.86027	0.92233	tertile=T1
9	2.93699	0.912621	tertile=T1
10	2.98082	0.902913	tertile=T1
11	3.95068	0.893204	tertile=T1
12	4.63799	0.883495	tertile=T1
13	4.81912	0.873786	tertile=T1
14	5.16712	0.864078	tertile=T1
15	5.23562	0.854369	tertile=T1
16	5.46301	0.84466	tertile=T1
17	5.6137	0.834951	tertile=T1
18	5.73425	0.825012	tertile=T1
19	5.76474	0.815072	tertile=T1
20	5.93207	0.805132	tertile=T1
21	6.04932	0.79494	tertile=T1
22	6.05479	0.784749	tertile=T1
23	6.72028	0.773538	tertile=T1
24	0.821918	0.990291	tertile=T2
25	3.04384	0.980583	tertile=T2
26	3.06027	0.970874	tertile=T2
27	3.53699	0.961165	tertile=T2
28	3.73425	0.951456	tertile=T2
29	3.85544	0.941748	tertile=T2
30	4.01236	0.932039	tertile=T2
31	4.20822	0.92233	tertile=T2
32	4.33973	0.912621	tertile=T2
33	5.14249	0.902913	tertile=T2
34	5.29863	0.893204	tertile=T2
35	5.37285	0.883495	tertile=T2
36	5.73702	0.873455	tertile=T2
37	5.8411	0.863057	tertile=T2
38	6.05205	0.852269	tertile=T2
39	6.09041	0.841055	tertile=T2
40	6.19061	0.829209	tertile=T2
41	6.61272	0.815389	tertile=T2
42	6.62466	0.801569	tertile=T2
43	7.25205	0.78153	tertile=T2
44	0.465753	0.990291	tertile=T3
45	0.936986	0.980583	tertile=T3
46	1.32055	0.970874	tertile=T3
47	1.47123	0.961165	tertile=T3
48	2.0274	0.951456	tertile=T3
49	2.25479	0.941748	tertile=T3
50	2.45205	0.932039	tertile=T3
51	3.30685	0.92233	tertile=T3
52	3.43288	0.912621	tertile=T3
53	3.48219	0.902913	tertile=T3
54	3.53151	0.893204	tertile=T3
55	3.74579	0.883495	tertile=T3
56	3.8137	0.873786	tertile=T3
57	4.02815	0.864078	tertile=T3
58	4.07074	0.854369	tertile=T3
59	4.30305	0.84466	tertile=T3
60	4.32055	0.834951	tertile=T3
61	4.4	0.825243	tertile=T3
62	4.42466	0.815534	tertile=T3
63	4.70685	0.805825	tertile=T3
64	4.77193	0.796117	tertile=T3
65	4.83327	0.786408	tertile=T3
66	5.00189	0.776699	tertile=T3
67	5.10299	0.76699	tertile=T3
68	5.35172	0.757282	tertile=T3
69	5.48767	0.747573	tertile=T3
70	5.78904	0.737605	tertile=T3
71	5.83836	0.727501	tertile=T3
72	5.90137	0.717397	tertile=T3
73	5.91902	0.707293	tertile=T3
74	6.03836	0.696576	tertile=T3
75	6.1098	0.685519	tertile=T3
76	6.23562	0.6737	tertile=T3
77	6.35068	0.661224	tertile=T3
78	6.42421	0.648259	tertile=T3
79	6.72055	0.635029	tertile=T3
80	6.76417	0.621518	tertile=T3
81	7.83836	0.569725	tertile=T3

## Sheet: Fig. 2A
	time	surv.prob	strata
1	0.846575	0.990291	tertile=T1
2	0.876712	0.980583	tertile=T1
3	1.61918	0.970874	tertile=T1
4	1.76438	0.961165	tertile=T1
5	1.77768	0.951456	tertile=T1
6	1.98082	0.941748	tertile=T1
7	2.67123	0.932039	tertile=T1
8	2.86027	0.92233	tertile=T1
9	2.93699	0.912621	tertile=T1
10	2.98082	0.902913	tertile=T1
11	3.95068	0.893204	tertile=T1
12	4.63799	0.883495	tertile=T1
13	4.81912	0.873786	tertile=T1
14	5.16712	0.864078	tertile=T1
15	5.23562	0.854369	tertile=T1
16	5.46301	0.84466	tertile=T1
17	5.6137	0.834951	tertile=T1
18	5.73425	0.825012	tertile=T1
19	5.76474	0.815072	tertile=T1
20	5.93207	0.805132	tertile=T1
21	6.04932	0.79494	tertile=T1
22	6.05479	0.784749	tertile=T1
23	6.72028	0.773538	tertile=T1
24	0.821918	0.990291	tertile=T2
25	3.04384	0.980583	tertile=T2
26	3.06027	0.970874	tertile=T2
27	3.53699	0.961165	tertile=T2
28	3.73425	0.951456	tertile=T2
29	3.85544	0.941748	tertile=T2
30	4.01236	0.932039	tertile=T2
31	4.20822	0.92233	tertile=T2
32	4.33973	0.912621	tertile=T2
33	5.14249	0.902913	tertile=T2
34	5.29863	0.893204	tertile=T2
35	5.37285	0.883495	tertile=T2
36	5.73702	0.873455	tertile=T2
37	5.8411	0.863057	tertile=T2
38	6.05205	0.852269	tertile=T2
39	6.09041	0.841055	tertile=T2
40	6.19061	0.829209	tertile=T2
41	6.61272	0.815389	tertile=T2
42	6.62466	0.801569	tertile=T2
43	7.25205	0.78153	tertile=T2
44	0.465753	0.990291	tertile=T3
45	0.936986	0.980583	tertile=T3
46	1.32055	0.970874	tertile=T3
47	1.47123	0.961165	tertile=T3
48	2.0274	0.951456	tertile=T3
49	2.25479	0.941748	tertile=T3
50	2.45205	0.932039	tertile=T3
51	3.30685	0.92233	tertile=T3
52	3.43288	0.912621	tertile=T3
53	3.48219	0.902913	tertile=T3
54	3.53151	0.893204	tertile=T3
55	3.74579	0.883495	tertile=T3
56	3.8137	0.873786	tertile=T3
57	4.02815	0.864078	tertile=T3
58	4.07074	0.854369	tertile=T3
59	4.30305	0.84466	tertile=T3
60	4.32055	0.834951	tertile=T3
61	4.4	0.825243	tertile=T3
62	4.42466	0.815534	tertile=T3
63	4.70685	0.805825	tertile=T3
64	4.77193	0.796117	tertile=T3
65	4.83327	0.786408	tertile=T3
66	5.00189	0.776699	tertile=T3
67	5.10299	0.76699	tertile=T3
68	5.35172	0.757282	tertile=T3
69	5.48767	0.747573	tertile=T3
70	5.78904	0.737605	tertile=T3
71	5.83836	0.727501	tertile=T3
72	5.90137	0.717397	tertile=T3
73	5.91902	0.707293	tertile=T3
74	6.03836	0.696576	tertile=T3
75	6.1098	0.685519	tertile=T3
76	6.23562	0.6737	tertile=T3
77	6.35068	0.661224	tertile=T3
78	6.42421	0.648259	tertile=T3
79	6.72055	0.635029	tertile=T3
80	6.76417	0.621518	tertile=T3
81	7.83836	0.569725	tertile=T3

## Sheet: Fig. 2B
	time	surv.prob	strata
1	0.846575	0.990291	tertile=T1
2	1.77768	0.980288	tertile=T1
3	2.86027	0.970077	tertile=T1
4	2.93699	0.959866	tertile=T1
5	3.95068	0.949545	tertile=T1
6	4.63799	0.939223	tertile=T1
7	4.81912	0.928902	tertile=T1
8	5.76474	0.917711	tertile=T1
9	5.93207	0.906519	tertile=T1
10	6.72028	0.893569	tertile=T1
11	3.06027	0.990099	tertile=T2
12	3.85544	0.979996	tertile=T2
13	4.01236	0.969893	tertile=T2
14	4.33973	0.959684	tertile=T2
15	5.14249	0.949474	tertile=T2
16	5.37285	0.939154	tertile=T2
17	5.73702	0.928482	tertile=T2
18	6.19061	0.915404	tertile=T2
19	6.61272	0.900148	tertile=T2
20	0.936986	0.990196	tertile=T3
21	1.32055	0.980392	tertile=T3
22	2.25479	0.970388	tertile=T3
23	2.45205	0.960384	tertile=T3
24	3.48219	0.950167	tertile=T3
25	3.53151	0.93995	tertile=T3
26	3.74579	0.929734	tertile=T3
27	3.8137	0.919517	tertile=T3
28	4.02815	0.9093	tertile=T3
29	4.07074	0.899083	tertile=T3
30	4.30305	0.888866	tertile=T3
31	4.32055	0.878649	tertile=T3
32	4.4	0.868432	tertile=T3
33	4.42466	0.858216	tertile=T3
34	4.70685	0.847999	tertile=T3
35	4.77193	0.837782	tertile=T3
36	4.83327	0.827565	tertile=T3
37	5.00189	0.817348	tertile=T3
38	5.10299	0.807131	tertile=T3
39	5.35172	0.796915	tertile=T3
40	5.48767	0.786698	tertile=T3
41	5.91902	0.775617	tertile=T3
42	6.1098	0.763306	tertile=T3
43	6.42421	0.748339	tertile=T3
44	6.76417	0.732417	tertile=T3

## Sheet: Fig. 2C
Baseline	Empagliflozin
87.59	423.51
106.09	335.02
15.05	52.38
47.51	72.92
1.31	7.75
4.31	99.84
101.57	23.68
39.72	7.68
79.42	4.85
191.95	31.19
12.77	79.62
136.13	125.31
104.39	3.38
31.4	45.98
3.58	27.98
3.69	8.26
93.88	39.44
51.85	15.54
71.57	83.76
60.74	9.03
16.53	39.65
63.95	14.87
7.38	1.56
6.06	6.91
12.24	11.23
143.86	12.04
73.4	12.3
30.4	15.42
5.65	61.08
12.17	102.39
5.24	16.56
31.86	10.85
14.91	6.43
8.96	6.78
97.83	111.63
9.92	7.97
2.25	19.39
26.02	21.71
11.23	21.67
60.01	5.4
10.57	78.3
108.42	164.75
9.83	3.06
244.12	35.92
35.63	78.54
72.97	8.85
83.58	1.98
44.99	4.63
4.52	102.46
77.37	110.99
6.22	225.16
110.19	73.05
157.33	13.72
423.51	16.09
430.42	6.9
22.3	10.56
122.86	57.91
150.68	11.67
57.1	54.82
451.02	12.55
389.06	19.1
78.61	29.63
208.39	41.57
1.54	42.56
2.37	5.63
29.86	4.27
41.48	66.72
5.51	6.59
2.96	57.47
36.07	79.49
54.84	16.2
83.84	8.47
80.06	3.71
109.43	7.61
5.21	3.93
51.04	7.76
26.71	11.44
7.88	6.66
3.08
4.63	44.79
11.03

## Sheet: Fig. 3C
Dataset	Group	Adenine
S-2103-004042_7_S3_HRT	Healthy Kidney	825.849
S-2103-004042_9_S3_HRT	Healthy Kidney	884.567
S-2107-023543_4_S3_HRT	Healthy Kidney	969.003
S-2107-023543_10_S3_HRT	Healthy Kidney	1228.22
S-2107-023561_7_S3_HRT	Healthy Kidney	174.46
S-2107-023561_9_S3_HRT	Healthy Kidney	119.069
S-2107-023624_3_S3_HRT	Healthy Kidney	1467.37
S-2107-023624_4_S3_HRT	Healthy Kidney	1519.64
S-2107-023651_3_S3_HRT	Healthy Kidney	814.398
S-2107-023651_9_S3_HRT	Healthy Kidney	883.16
S-2103-004078_3_S3_T1D	Diabetic Kidney	2370.38
S-2103-004078_7_S3_T1D	Diabetic Kidney	2155.49
S-2103-004114_9_S3_T1D	Diabetic Kidney	1736.38
S-2103-004114_10_S3_T1D	Diabetic Kidney	1633.28
S-2103-004123_3_S3_T1D	Diabetic Kidney	1441.03
S-2103-004123_10_S3_T1D	Diabetic Kidney	1246.72
S-2103-004150_3_S3_T1D	Diabetic Kidney	3065.68
S-2103-004150_7_S3_T1D	Diabetic Kidney	2436.98
S-2103-004186_3_S3_T1D	Diabetic Kidney	1097.88
S-2103-004186_9_S3_T1D	Diabetic Kidney	928.113
S-2107-023525_6_S3_T1D	Diabetic Kidney	1450.08
S-2107-023525_9_S3_T1D	Diabetic Kidney	1498.25
S-2107-023597_3_S3_T1D	Diabetic Kidney	301.582
S-2107-023597_7_S3_T1D	Diabetic Kidney	341.233
S-2107-023615_8_S3_T1D	Diabetic Kidney	772.017
S-2107-023615_12_S3_T1D	Diabetic Kidney	759.779
S-2107-023579_3_S3_T2D	Diabetic Kidney	1234.9
S-2107-023579_7_S3_T2D	Diabetic Kidney	1165.2
S-2107-023606_3_S3_T2D	Diabetic Kidney	1369.93
S-2107-023606_7_S3_T2D	Diabetic Kidney	1048.49
S-1905-017743_9_S3_T2D_K	Diabetic Kidney	989.66
S-1905-017743_10_S3_T2D_K	Diabetic Kidney	1159.19
S-2101-000800_3_S3_T2D_K	Diabetic Kidney	3297.35
S-2101-000800_10_S3_T2D_K	Diabetic Kidney	3041.88
S-2102-006510_9_S3_T2D_K	Diabetic Kidney	463.137
S-2102-006510_10_S3_T2D_K	Diabetic Kidney	528.647
S-2102-006557_6_S3_T2D_K	Diabetic Kidney	675.007
S-2102-006557_9_S3_T2D_K	Diabetic Kidney	1411.83
S-2102-006604_6_S3_T2D_K	Diabetic Kidney	4240.3
S-2102-006604_9_S3_T2D_K	Diabetic Kidney	4095.9
S-2106-003593_6_S3_T2D_K	Diabetic Kidney	3351.6
S-2106-003593_9_S3_T2D_K	Diabetic Kidney	4740.65

## Sheet: Fig. 4D
Fig. 4D, One-way ANOVA
adenine	0	5	15	30	60
MCT FN/Actin	100	113.499	160.047	173.561	143.901
	100	136.321	154.14	167.636	108.172
	100	160.797	180.73	161.809	189.058

## Sheet: Fig. 4E
Fig. 4E, One-way ANOVA
	Con	Adenine	adenie + rapamycin
MCT p-s6k/s6k	97.548	177.945	77.6832
	109.557	184.611	18.7402
	92.8955	225.168	12.7327

## Sheet: Fig. 4F
Fig. 4F, One-way ANOVA
	Con	Adenine	adenie + rapamycin
MCT FN/actin	121.139	291.038	176.897
	115.597	275.921	145.883
	63.264	253.273	96.586

## Sheet: Fig. 4G
Fig. 4G, Two-tailed
	Con	Adenine
Mouse serum sTNFR1	936.667	16023.9
	869.444	3608.33
	1009.44	3503.89
	1635.56	4926.67
	1007.22	4780
	954.444	10548.3
	928.333	6113.89
	1136.67
	1034.44
	782.778
	1119.44
	1057.78

[truncated: 22 more sheets: Fig. 4H, Fig. 4I, Fig. 4K, Fig. 5A, Fig. 5B, Fig. 5C, Fig. 5D, Fig. 5E, Fig. 5F, Fig. 5G, Fig. 5H, Fig. 5I, Fig. 5J, Suppl. Fig. 1, Suppl. Fig. 2A, Suppl. Fig. 2B, Suppl. Fig. 3, Suppl. Fig. 4, Suppl. Fig. 5A, Suppl. Fig. 5B …]
